# Supplementary material for: ‘The baby will have the right beginning’: a qualitative study on mother and health worker views on point-of-care HIV birth testing across 10 sites in Zimbabwe
Source: BMC Pediatr. 2022 Sep 14;22:546. doi: 10.1186/s12887-022-03601-x (PMC9472398; doi:10.1186/s12887-022-03601-x)
Supplement: Supplementary file 1 — Additional file 1. [file 12887_2022_3601_MOESM1_ESM.zip]

Archive with 4 entries (4 files):
- Appendix 3_ In-depth interviews for potential beneficiaries.docx
- Appendix 4_ Indepth interviews with health workers in maternity.docx
- Appendix 5_Key informant interviews with Health managers.docx
- Appendix 6_Indepth Interviews mothers after testing.docx
